# Supplementary material for: Hot Water Extraction of Antioxidants from Tea Leaves—Optimization of Brewing Conditions for Preparing Antioxidant-Rich Tea Drinks
Source: Molecules. 2023 Mar 28;28(7):3030. doi: 10.3390/molecules28073030 (PMC10095724; doi:10.3390/molecules28073030)
Supplement: Supplementary file 1 [file molecules-28-03030-s001.zip]

Archive with 1 entries (1 files):
- molecules-2291558-supplementary.pdf
